# Supplementary material for: Evolution of Endogenous Retroviruses in the Subfamily of Caprinae
Source: Viruses. 2024 Mar 4;16(3):398. doi: 10.3390/v16030398 (PMC10975924; doi:10.3390/v16030398)
Supplement: Supplementary file 1 [file viruses-16-00398-s001.zip]

Archive with 3 entries (3 files):
- 1-Supplementary File (1)-Tables.xlsx
- 2-Supplementary File (2)-Dataset.pdf
- 3-Supplementary File (3)-Figures.pdf
