# Supplementary material for: Evolution of Endogenous Retroviruses in the Subfamily of Caprinae
Source: Viruses. 2024 Mar 4;16(3):398. doi: 10.3390/v16030398 (PMC10975924; doi:10.3390/v16030398)
Supplement: Supplementary file 1 [file viruses-16-00398-s001.zip › 1-Supplementary File (1)-Tables.xlsx]

## Sheet: Table S1
Table S1: Data sources of Genomes and ERV reference sequences in the subfamily of Caprinae
Group	Genus	Species	Reference genomes	GenBank accession
Sheep	Ovis	Ovis aries	Ovis aries reference genome ARS-UI_Ramb_v2.0	GCF_016772045.1
		Ovis orientalis	Ovis orientalis reference genome CAU_Oori_1.0	GCA_014523465.1
		Ovis ammon	Ovis ammon polii reference genome CAU_O.ammon polii_1.0	GCA_028583565.1
		Ovis canadensis	Ovis canadensis reference genome OviCan_v1_BIUU	GCA_004026945.1
		Ovis nivicola	Ovis nivicola lydekkeri reference genome OvNiv1.0	GCA_903231385.1
Goat	Capra	Capra hircus	Capra hircus reference genome ARS1.2	GCF_001704415.1
		Capra aegagrus	Capra aegagrus reference genome CapAeg_1.0	GCA_000978405.1
		Capra ibex	Capra ibex reference genome IBX	GCA_006410555.1
		Capra sibirica	Capra sibirica reference genome ASM318261v2	GCA_003182615.2
Relatives	Hemitragus	Hemitragus hylocrius	Hemitragus hylocrius reference genome HemHyl_v1_BIUU	GCA_004026825.1
	Budorcas	Budorcas taxicolor	Budorcas taxicolor reference genome Takin1.1	GCF_023091745.1
	Oreamnos	Oreamnos americanus	Oreamnos americanus reference genome ASM975805v1	GCA_009758055.1
	Ovibos	Ovibos moschatus	Ovibos moschatus reference genome ASM2146233v1	GCA_021462335.1

## Sheet: Table S2
Table S2: The information of ERVs (RT-DNA sequences) used for phylogenetic analysis
ERV name	Classification	Accession number
ALV, Avian leukosis virus – RSA	endogenous-ERV	NC_001408
Python molurus endogenous retrovirus	endogenous-ERV	AF500296
Simian endogenous retrovirus	endogenous-ERV	U85505
HTLV-1, Human T-lymphotropic virus 1	endogenous-ERV	NC_001436
HTLV-2, Human T-lymphotropic virus 2	endogenous-ERV	NC_001488
Sus scrofa porcine endogenous retrovirus Tsukuba-1 mRNA	endogenous-ERV	AF038599
Sus scrofa porcine endogenous retrovirus PERV-MSL mRNA	endogenous-ERV	AF038600
Sus scrofa porcine endogenous retrovirus ERV-PK15 mRNA	endogenous-ERV	AF038601
MDEV, Mus dunni endogenous virus	endogenous-ERV	AF053745
KoRV, koala type C endogenous virus	endogenous-ERV	AF151794
Baboon endogenous virus strain M7 proviral DNA	endogenous-ERV	D10032
Baboon endogenous virus strain M7 DNA	endogenous-ERV	X05470
Drosophila melanogaster ZAM retroelement	endogenous-ERV	AJ000387
Drosophila melanogaster gypsy transposable element	endogenous-ERV	M12927
Porcine ERVs γ1A	endogenous-ERV	AJ279056
Porcine ERVs γ1B	endogenous-ERV	AY099324
Porcine ERVs γ1C	endogenous-ERV	AJ293656
Ovis aries enJSRV, Jaagsiekte sheep retrovirus	endogenous-ERV	DQ838493.1
Ovis aries enJSRV, Jaagsiekte sheep retrovirus	endogenous-ERV	KC407989.1
Ovis aries enJSRV, Jaagsiekte sheep retrovirus	endogenous-ERV	KC407987.1
Ovis aries enJSRV, Jaagsiekte sheep retrovirus	endogenous-ERV	KC407986.1
Ovis aries enJSRV, Jaagsiekte sheep retrovirus	endogenous-ERV	KC407985.1
Ovis aries enJSRV, Jaagsiekte sheep retrovirus	endogenous-ERV	KC407991.1
RSV, Rous sarcoma virus	exogenous-ERV	AF052428
Avian myeloblastosis-associated virus type 1	exogenous-ERV	L10922
Lymphoproliferative disease virus of Meleagris gallopavo	exogenous-ERV	U09568
SRV-1, Simian SRV-1 type D retrovirus	exogenous-ERV	M11841
MPMV, Mason-Pfizer monkey virus	exogenous-ERV	NC_001550
Human T-cell lymphotropic virus 1	exogenous-ERV	AF033817
Human T-cell lymphotropic virus type 2 strain k96	exogenous-ERV	AF326584
BLV, bovine leukemia virus	exogenous-ERV	K02120
BLV, Bovine leukemia virus	exogenous-ERV	NC_001414
Simian T-cell lymphotropic virus type 2	exogenous-ERV	Y14570
MuLV, Moloney murine leukemia virus	exogenous-ERV	AF033811
Xenotropic MuLV-related virus VP62	exogenous-ERV	DQ399707
FELV, feline leukemia virus	exogenous-ERV	M18247
Gibbon ape leukemia virus	exogenous-ERV	M26927
MLV, Moloney murine leukemia virus	exogenous-ERV	NC_001501
Feline leukemia virus	exogenous-ERV	NC_001940
Human immunodeficiency virus type 1	exogenous-ERV	K03454
Visna/Maedi virus	exogenous-ERV	M10608
STLV-III(MAC), Simian immunodeficiency virus	exogenous-ERV	Y00277
JSRV, Jaagsiekte sheep retrovirus	exogenous-ERV	M80216
JSRV, Jaagsiekte sheep retrovirus	exogenous-ERV	NC_001494

## Sheet: Table S3
Table S3: The information of ERVs (Gag MHR) used for phylogenetic analysis
ERV name	MHR (amino acid sequences)
Lenti_HIV_1	ATTCGTCAGGGCCCGAAAGAACCGTTTCGTGATTATGTGGATCGTTTTTATAAAACCCTG
Lenti_HIV_2	ATTAAACAGGGCCCGAAAGAACCGTTTCAGAGCTATGTGGATCGTTTTTATAAAAGCCTG
Lenti_SIVmac239	GTGAAACAGGGCCCGAAAGAACCGTTTCAGAGCTATGTGGATCGTTTTTATAAAAGCCTG
Lenti_EIAV	ATTCGTCAGGGCGCGAAAGAACCGTATCCGGAATTTGTGGATCGTCTGCTGAGCCAGATT
Alpha_RSV	ATTatgCAGGGCCCGAGCGAAAGCTTTGTGGATTTTGCGAACCGTCTGATTAAAGCGGTG
Delta_HTLV_1	ATTCTGCAGGGCCTGGAAGAACCGTATCATGCGTTTGTGGAACGTCTGAACATTGCGCTG
Delta_BLV	ATTGTGCAGGGCCCGGCGGAAAGCAGCGTGGAATTTGTGAACCGTCTGCAGATTAGCCTG
Beta_MPMV	GTGAAACAGGGCCCGGATGAACCGTTTGCGGATTTTGTGCATCGTCTGATTACCACCGCG
Beta_MMTV	CTGAAACAGGGCAACGAAGAAAGCTATGAAACCTTTATTAGCCGTCTGGAAGAAGCGGTG
Gamma_MOMLV	ATTACCCAGGGCCCGAACGAAAGCCCGAGCGCGTTTCTGGAACGTCTGAAAGAAGCGTAT
Gamma_FLV	TGGCAGGGCAAAGAAGAAACCCCGGCGGCGTTTCTGGAACGTCTGAAAGAAGCGTAT

## Sheet: Table S4
Table S4: The PCR Primers of ERV-RIPs in Caprinae
Cap_ERV_20	RIP_1	LTR_Primer	F	ATGGCTGACTTACAGTGTCT
			R	CTTTTCAGTACAGCGCAGGT
		Side_Primer	F	ATGGCTGACTTACAGTGTCT
			R	ATACAAGGCATATTGGAGCATC
	RIP_2	LTR_Primer	F	AGTTGGCCTTATCTCTTTACCAC
			R	CCAGACTGCATGAATAAGCCT
		Side_Primer	F	AGTTGGCCTTATCTCTTTACCAC
			R	GACGCATCAGAAAAGACCCTC
	RIP_3	LTR_Primer	F	CTTCATCAAGGTACGGTACTGC
			R	AGCTCCCAAGACTTAACCC
		Side_Primer	F	CTTCATCAAGGTACGGTACTGC
			R	CGTGTTCAACTCTTTGTGACC
	RIP_4	LTR_Primer	F	ACTACTTGTCCACCCTTGCCAA
			R	CAGGCACATCTCTGCTACCCT
		Side_Primer	F	CTACTTGTCCACCCTTGCCAA
			R	TTCACTTCCCCACATCAAGCC
Cap_ERV_21	RIP_1	LTR_Primer	F	TAATGCCATTCAGCCCTTTCGT
			R	GCAGCTCCCAAGACTTAACCC
		Side_Primer	F	TAATGCCATTCAGCCCTTTCGT
			R	CCTGCAATCTTAACCTTAGCACT
	RIP_2	LTR_Primer	F	AATAAACAAGTGGGACCTCGT
			R	AGGATTCTTAGCTGAACATCTCG
		Side_Primer	F	AATAAACAAGTGGGACCTCGT
			R	TCCCATTTCCTGAAACACCACTC
	RIP_3	LTR_Primer	F	TCGATTGTTTTAAGCCGCCAA
			R	AAGGAAATGCTCCCTCGTT
		Side_Primer	F	TCGATTGTTTTAAGCCGCCAA
			R	ATCTTCCCAAAGTCTAGTGCC
	RIP_4	LTR_Primer	F	TAAATGCCACCCCACAAGAGG
			R	AGCTCCCAAGACTTAACCC
		Side_Primer	F	TAAATGCCACCCCACAAGAGG
			R	GTATTGCCACCAGGTACTAGC
Cap_ERV_24	RIP_1	LTR_Primer	F	GATTTCACCACAGCCATCACC
			R	AGCTCCCAAGACTTAACCC
		Side_Primer	F	GATTTCACCACAGCCATCACC
			R	AGGAACTAATTTCTACCGATGCC
	RIP_2	LTR_Primer	F	ATCTCTCAAAGTGTGCATCTGT
			R	CAGCTCCCAGGACTTAACCC
		Side_Primer	F	ATCTCTCAAAGTGTGCATCTGT
			R	AAGTCAGCAAAGAGCTCCGAA
	RIP_3	LTR_Primer	F	CCTCGTGGCAACAAAGACCC
			R	CCAAAATGGCTGATACCTTGCT
		Side_Primer	F	CCTCGTGGCAACAAAGACCC
			R	ACCCACTCCAGTATTCTTGCAT
	RIP_4	LTR_Primer	F	AGCGTTGACACTGAATAGCAT
			R	AGCTCCCAAGACTTAACCC
		Side_Primer	F	AGCGTTGACACTGAATAGCAT
			R	ACATTTGATAGCCAGATACTCCA
Cap_ERV_25	RIP_1	LTR_Primer	F	ACTGTGTAGTTTTCTTGTCCCC
			R	CCAAATGGCTGATACCTTGCT
		Side_Primer	F	ACTGTGTAGTTTTCTTGTCCCC
			R	CCTCCGCAGAAATGAGACGAA
	RIP_2	LTR_Primer	F	GCCTCGCTGCATCTTGTCC
			R	GCAGCTCCCAAGACTTAACCC
		Side_Primer	F	GCAGCTCCCAAGACTTAACCC
			R	CCTTATATCCCACTTGATCCTCG
	RIP_3	LTR_Primer	F	AGTCTTTACTACAAGCTGCGAT
			R	AGCTCCCAAGACTTAACCC
		Side_Primer	F	AGTCTTTACTACAAGCTGCGAT
			R	AGCACAAGTCATCAATAGCTTT
	RIP_4	LTR_Primer	F	AATAGCACACATCTTGCCCTC
			R	CTCAGTGAACGCTCATAACCC
		Side_Primer	F	AATAGCACACATCTTGCCCTC
			R	GTGTCCAGCTTCTCCTACTCT

## Sheet: Table S5
					Table S5. No. of ERVs (contain RT domains) obtained in Cap_ERV groups in Caprinae species
		Sheep					Goats				Relatives				Total No.
groups	Software	Ovis	Ovis	Ovis	Ovis	Ovis	Capra	Capra	Capra	Capra	Hemitragus	Budorcas	Oreamnos	Ovibos	of ERVs
		aries	orientalis	ammon	canadensis	nivicola	hircus	aegagrus	ibex	sibirica	hylocrius	taxicolor	americanus	moschatus	in group
Cap_ERV_1	LTR-harvest	170	108	105	94	96	180	95	55	81	88	129	115	109	1425
Cap_ERV_2	LTR-harvest	333	42	64	53	40	205	67	32	66	54	53	59	55	1123
Cap_ERV_3	LTR-harvest	527	174	191	184	182	296	207	95	216	149	218	191	242	2872
Cap_ERV_4	LTR-harvest	63	123	112	117	92	587	88	102	88	93	83	111	100	1759
Cap_ERV_5	LTR-harvest	202	71	756	63	59	85	45	48	60	55	78	60	73	1655
Cap_ERV_6	RepeatModeler	19	61	73	57	67	72	24	37	124	39	261	50	62	946
Cap_ERV_7	LTR-harvest	666	104	116	91	93	129	50	62	47	74	178	79	103	1792
Cap_ERV_8	LTR-harvest	88	26	34	30	29	41	35	27	84	24	49	19	39	525
Cap_ERV_9	LTR-harvest	107	57	101	48	64	158	50	36	84	50	67	65	83	970
Cap_ERV_10	RepeatModeler	583	205	208	163	173	191	130	55	135	150	181	118	177	2469
Cap_ERV_11	RepeatModeler	112	554	543	426	500	584	661	263	429	450	590	550	557	6219
Cap_ERV_12	RepeatModeler	350	254	273	243	236	279	199	130	209	240	299	246	232	3190
Cap_ERV_13	RepeatModeler	453	546	584	491	491	588	611	305	493	491	604	576	517	6750
Cap_ERV_14	RepeatModeler	51	50	71	63	35	63	58	31	49	68	65	69	68	741
Cap_ERV_15	LTR-harvest	211	46	55	32	41	142	13	13	32	28	56	30	58	757
Cap_ERV_16	LTR-harvest	121	99	67	72	64	63	69	35	61	60	72	57	84	924
Cap_ERV_17	LTR-harvest	214	146	107	111	95	150	94	39	94	98	101	83	121	1453
Cap_ERV_18	RepeatModeler	457	271	290	227	235	853	290	139	211	236	294	235	248	3986
Cap_ERV_19	RepeatModeler	92	765	772	636	667	172	757	361	608	596	434	726	691	7277
Cap_ERV_20	LTR-harvest	335	133	171	125	125	251	189	58	131	130	113	100	124	1985
Cap_ERV_21	LTR-harvest	223	136	110	135	82	135	56	49	123	95	143	67	116	1470
Cap_ERV_22	LTR-harvest	49	21	22	12	22	22	20	11	26	9	20	19	21	274
Cap_ERV_23	RepeatModeler	90	445	484	467	369	541	524	215	506	415	534	466	416	5472
Cap_ERV_24	LTR-harvest	298	66	49	85	53	447	48	50	84	105	41	31	46	1403
Cap_ERV_25	LTR-harvest	59	32	39	34	34	51	39	16	41	25	37	23	42	472
Cap_ERV_26	LTR-harvest	44	40	26	39	32	42	22	19	39	35	27	25	49	439
Cap_ERV_27	RepeatModeler	352	286	323	261	275	318	261	112	287	240	82	228	269	3294
Cap_ERV_28	RepeatModeler	124	210	243	226	183	115	281	108	247	185	166	245	218	2551
		6393	5071	5989	4585	4434	6760	4983	2503	4655	4282	4975	4643	4920	64193
Total ERVs	LTR-harvest	215180	81168	112625	84800	101052	211864	79529	115785	104489	96104	111340	82782	87900	1484618
	RepeatModeler	118052	149527	154560	166260	203553	211456	178412	179112	161602	192820	157950	192995	162385	2228684

## Sheet: Table S6
	Table S6: Detailed information of "active" full-length ERVs detected in Caprinae genomes.
		Sheep					Goats				Relatives
ERV groups		Ovis	Ovis	Ovis	Ovis	Ovis	Capra	Capra	Capra	Capra	Hemitragus	Budorcas	Oreamnos	Ovibos	Total
		aries	orientalis	ammon	canadensis	nivicola	hircus	aegagrus	ibex	sibirica	hylocrius	taxicolor	americanus	moschatus
Cap_ERV_20	ERVs Contain RT	335	133	171	125	125	251	189	58	131	130	113	100	124	1985
	ERVs Contain gag	226	90	117	84	84	176	133	39	92	91	96	70	84	1382
	ERVs Contain pro	248	98	136	93	93	190	143	43	99	98	103	76	92	1512
	ERVs Contain pol	333	132	169	124	124	249	187	58	130	129	113	99	123	1970
	ERVs Contain env	79	71	18	41	38	54	66	28	36	42	30	28	48	579
	ERVs Contain Integrase	67	26	34	25	25	50	37	12	26	26	23	20	25	396
	Full-length ERVs	60	40	15	34	33	49	34	18	28	28	18	25	36	418
Cap_ERV_21	ERVs Contain RT	223	136	110	135	82	135	56	49	123	95	143	67	116	1470
	ERVs Contain gag	73	45	25	44	27	46	19	16	42	32	51	23	38	481
	ERVs Contain pro	153	93	80	93	56	91	38	34	83	64	92	45	80	1002
	ERVs Contain pol	212	129	110	128	78	131	54	47	119	92	135	65	110	1410
	ERVs Contain env	70	44	21	34	28	39	18	16	33	28	27	20	32	410
	ERVs Contain Integrase	38	23	20	23	14	24	10	8	21	17	24	12	20	254
	Full-length ERVs	52	32	18	31	26	34	17	14	21	18	21	18	29	331
Cap_ERV_24	ERVs Contain RT	298	66	49	85	53	447	48	50	84	105	41	31	46	1403
	ERVs Contain gag	173	38	32	49	31	326	35	29	61	77	26	23	37	937
	ERVs Contain pro	246	54	38	70	44	387	42	41	73	91	29	27	38	1180
	ERVs Contain pol	295	65	47	84	52	441	47	49	83	104	41	31	46	1385
	ERVs Contain env	73	38	22	41	30	169	29	22	42	40	17	18	33	574
	ERVs Contain Integrase	65	14	10	18	11	97	10	11	18	23	9	7	10	303
	Full-length ERVs	65	37	21	33	28	116	27	20	34	36	14	16	32	479
Cap_ERV_25	ERVs Contain RT	59	32	39	34	34	51	39	16	41	25	37	23	42	472
	ERVs Contain gag	49	26	26	22	22	37	28	11	30	18	29	17	38	353
	ERVs Contain pro	42	27	27	28	21	31	24	9	25	15	25	14	33	321
	ERVs Contain pol	56	30	36	32	32	47	36	15	38	23	33	21	40	439
	ERVs Contain env	42	28	19	28	22	33	22	6	22	17	13	14	31	297
	ERVs Contain Integrase	24	8	9	9	8	22	9	7	9	8	9	7	17	146
	Full-length ERVs	41	22	17	21	19	27	18	5	17	15	12	11	29	254
	Total full-length ERVs	218	131	71	119	106	226	96	57	100	97	65	70	126	1482

## Sheet: Table S7
Table S7: The different genes and their domains located in 28 groups of Caprinae ERVs
ERV groups	Domains	Accession	Interval	Length (aa)	E-value
Cap_ERV_1	Gag_p30 super family	cl03444	2146-2751	202	6.46e-34
	pepsin_retropepsin_like super family	cl11403	3161-3412	84	0.00203
	RT_like super family	cl02808	3728-4234	169	1.02e-19
	RT_RNaseH_2 super family	cl39038	4430-4723	98	1.07e-09
	RNase_H_like super family	cl14782	5080-5400	107	1.86e-12
	rve	pfam00665	5804-6052	83	1.37e-13
	MLVIN_C super family	cl40013	6380-6538	53	1.81e-06
	TLV_coat super family	cl27694	7624-8025	134	6.62e-10
	TLV_coat super family	cl27694	8016-8255	80	0.000556
Cap_ERV_2	Gag_MA	pfam01140	844-1158	105	5.24e-24
	Gag_p30 super family	cl03444	1538-1945	136	1.83e-51
	Gag_p30 super family	cl03444	1935-2147	71	3.24e-20
	pepsin_retropepsin_like super family	cl11403	2664-2786	41	0.00409
	RT_like super family	cl02808	3295-3504	70	2.41e-08
	RT_like super family	cl02808	3444-3812	123	5.33e-14
	RT_RNaseH super family	cl39037	4074-4391	106	3.23e-11
	RNase_H_like super family	cl14782	4648-4914	89	8.76e-15
	zf-H2C2 super family	cl07828	5191-5310	40	3.25e-05
	rve	pfam00665	5365-5652	96	4.11e-20
	MLVIN_C super family	cl40013	5983-6222	80	3.79e-26
	TLV_coat super family	cl27694	6255-8129	625	4.06e-63
	TLV_coat super family	cl27694	6665-7576	304	1.43e-42
Cap_ERV_3	Gag_p30 super family	cl03444	1412-1873	154	2.07e-17
	Gag_p30 super family	cl03444	1869-2027	53	8.91e-07
	pepsin_retropepsin_like super family	cl11403	2427-2711	95	6.68e-07
	RT_like super family	cl02808	3006-3509	168	1.41e-20
	RT_RNaseH_2 super family	cl39038	3717-3902	62	1.77e-07
	RNase_H_like super family	cl14782	4251-4682	144	6.19e-23
	rve	pfam00665	5052-5336	95	6.44e-21
	MLVIN_C super family	cl40013	5663-5821	53	5.92e-07
	TLV_coat super family	cl27694	6329-7222	298	1.2e-16
	TLV_coat super family	cl27694	7180-8001	274	1.53e-78
Cap_ERV_4	Gag_MA	pfam01140	727-1026	100	1.67e-29
	Gag_p30 super family	cl03444	1445-2062	206	4.8e-90
	pepsin_retropepsin_like super family	cl11403	2441-2707	89	1.24e-18
	RT_like super family	cl02808	3068-3400	111	2.65e-18
	RT_like super family	cl02808	3405-3587	61	8.54e-06
	RNase_H	pfam00075	4317-4754	146	1.76e-27
	rve	pfam00665	5139-5303	55	9.14e-09
	rve	pfam00665	5306-5425	40	4.71e-05
	TLV_coat super family	cl27694	6034-6627	198	6.93e-08
	TLV_coat super family	cl27694	6686-7753	356	1.09e-90
Cap_ERV_5	Gag_MA	pfam01140	779-1120	114	3.17e-29
	Gag_p30 super family	cl03444	1485-2045	187	2.87e-85
	pepsin_retropepsin_like super family	cl11403	2485-2739	85	8e-14
	RT_like super family	cl02808	3100-3618	173	7e-17
	RT_RNaseH_2 super family	cl39038	3805-3912	36	1.03e-07
	RT_RNaseH super family	cl39037	3917-4198	94	2.16e-05
	RNase_H	pfam00075	4349-4720	124	1.1e-24
	rve	pfam00665	5171-5458	96	1.4e-20
	MLVIN_C super family	cl40013	5789-6025	79	2.39e-25
	TLV_coat super family	cl27694	6058-7800	581	7.1e-44
	TLV_coat super family	cl27694	7202-7660	153	9.42e-45
Cap_ERV_6	Gag_MA	pfam01140	839-1138	100	5.22e-31
	Gag_p30 super family	cl03444	1571-2191	207	1.21e-90
	pepsin_retropepsin_like super family	cl11403	2570-2836	89	7.96e-18
	RVT_1	pfam00078	3197-3715	173	7.56e-35
	RT_RNaseH	pfam17917	3977-4294	106	2.52e-17
	RNase_H	pfam00075	4445-4828	128	1.03e-26
	Integrase_H2C2	pfam17921	5054-5224	57	1.61e-06
	rve	pfam00665	5267-5554	96	1.09e-23
	MLVIN_C super family	cl40013	5885-6130	82	1.88e-31
	TLV_coat super family	cl27694	6544-7299	252	3.9e-76
Cap_ERV_7	Gag_MA super family	cl03116	988-1293	102	3.43e-05
	Gag_MA super family	cl03116	1077-1226	50	3.62e-09
	Gag_p30 super family	cl03444	1570-2181	204	2.59e-63
	Gag_p30 super family	cl03444	1656-1787	44	2.92e-08
	pepsin_retropepsin_like super family	cl11403	2571-2837	89	3.31e-16
	RVT_1	pfam00078	3198-3716	173	1.49e-33
	RNase_H_like super family	cl14782	4447-4629	61	3.99e-08
	rve	pfam00665	5272-5400	43	8.86e-08
	rve super family	cl21549	5447-5566	40	0.00213
	TLV_coat super family	cl27694	6635-6937	101	2.72e-34
Cap_ERV_8	Gag_MA	pfam01140	697-1038	114	1.92e-20
	Gag_p30 super family	cl03444	1418-2038	207	1.68e-91
	pepsin_retropepsin_like super family	cl11403	2417-2683	89	2.28e-14
	RT_like super family	cl02808	3044-3421	126	7.86e-21
	rve	pfam00665	3946-4233	96	1.84e-20
	TLV_coat super family	cl27694	5018-6448	477	4.86e-45
	TLV_coat super family	cl27694	5181-6170	330	1.68e-06
	TLV_coat super family	cl27694	6397-6555	53	1.59e-18
Cap_ERV_9	Gag_MA super family	cl03116	841-1026	62	1.79e-10
	Gag_MA super family	cl03116	986-1156	57	7.67e-07
	Gag_p30 super family	cl03444	1537-1758	74	7.74e-31
	Gag_p30 super family	cl03444	1727-2158	144	1.23e-48
	pepsin_retropepsin_like super family	cl11403	2565-2696	44	0.00964
	pepsin_retropepsin_like super family	cl11403	2624-2815	64	0.0061
	RT_like super family	cl02808	3176-3694	173	6.56e-27
	TLV_coat super family	cl27694	5339-6337	333	1.03e-81
Cap_ERV_10	Gag_MA super family	cl03116	2787-2963	59	3.09e-08
	pepsin_retropepsin_like super family	cl11403	3651-3926	92	4.47e-10
	RT_like super family	cl02808	4303-4512	70	0.00445
	RT_like super family	cl02808	4563-4817	85	6.52e-05
	rve	pfam00665	5111-5320	70	1.34e-09
	TLV_coat super family	cl27694	6440-6664	75	9.24e-05
Cap_ERV_11	Gag_p30 super family	cl03444	2195-2515	107	4.99e-14
	RT_like super family	cl02808	3522-3995	158	1.07e-17
	MLVIN_C super family	cl40013	4842-4976	45	0.00127
Cap_ERV_12	zf-CCHC	pfam00098	1907-1960	18	0.00822
	pepsin_retropepsin_like super family	cl11403	2122-2382	87	1.04e-10
	RT_like super family	cl02808	2668-3165	166	1.56e-23
	RNase_H_like super family	cl14782	3907-4137	77	4e-13
	Integrase_H2C2	pfam17921	4544-4654	37	0.00458
	rve	pfam00665	4717-4983	89	2.17e-12
	MLVIN_C super family	cl40013	5350-5466	39	6.82e-09
	TLV_coat super family	cl27694	6209-6646	146	3.33e-08
Cap_ERV_13	Gag_p30 super family	cl03444	2150-2395	82	2.97e-07
	pepsin_retropepsin_like super family	cl11403	2766-3041	92	1.68e-07
	RT_like super family	cl02808	3360-3524	55	0.00241
	RT_like super family	cl02808	3700-3867	56	5.86e-07
	RNase_H_like super family	cl14782	4800-5174	125	1.27e-18
	rve	pfam00665	5585-5692	36	8.63e-07
	rve	pfam00665	5653-5859	69	0.000202
Cap_ERV_14	Gag_MA	pfam01140	837-1106	90	2.98e-22
	Gag_p30 super family	cl03444	1460-2080	207	5.8e-83
	pepsin_retropepsin_like super family	cl11403	2390-2668	93	1e-17
	RT_like super family	cl02808	2916-3209	98	4.64e-15
	RT_RNaseH_2	pfam17919	3396-3653	86	1.42e-11
	RNase_H	pfam00075	3939-4376	146	1.08e-26
	Integrase_H2C2	pfam17921	4536-4706	57	5.92e-07
	rve	pfam00665	4752-5039	96	3.15e-21
	MLVIN_C super family	cl40013	5354-5437	28	0.00725
	MLVIN_C super family	cl40013	5416-5607	64	4.26e-27
	TLV_coat super family	cl27694	5658-6014	119	4.16e-05
	TLV_coat super family	cl27694	6134-6337	68	2.24e-13
Cap_ERV_15	Gag_p30 super family	cl03444	1494-2111	206	3.18e-30
	zf-CCHC	pfam00098	2259-2312	18	0.000131
	rve	pfam00665	3222-3482	87	1.63e-16
	MLVIN_C super family	cl40013	3815-3973	53	1.32e-05
	TLV_coat	pfam00429	4645-6255	537	2.76e-111
Cap_ERV_16	Gag_MA super family	cl03116	1458-1664	69	1.28e-05
	Gag_p30 super family	cl03444	2171-2815	215	1.03e-35
	RT_like super family	cl02808	3813-4328	172	7.78e-26
	RT_RNaseH_2 super family	cl39038	4521-4709	63	4.97e-10
	RNase_H_like super family	cl14782	5179-5295	39	0.00658
	rve	pfam00665	5846-6064	73	4.32e-09
	MLVIN_C super family	cl40013	6491-6553	21	0.00123
	TLV_coat super family	cl27694	6559-6903	115	1.73e-12
Cap_ERV_17	Gag_MA super family	cl03116	1132-1338	69	8.76e-10
	RT_like super family	cl02808	2951-3205	85	1.31e-06
	rve	pfam00665	3501-3785	95	1.18e-09
	MLVIN_C super family	cl40013	4098-4313	72	0.000185
	TLV_coat super family	cl27694	4902-5150	83	2.28e-05
Cap_ERV_18	Gag_p30 super family	cl03444	1570-2136	189	3.28e-20
	pepsin_retropepsin_like super family	cl11403	2541-2798	86	8.12e-06
	RT_like super family	cl02808	3262-3609	116	6.12e-09
	RT_RNaseH_2 super family	cl39038	3830-3910	27	0.00124
	RNase_H_like super family	cl14782	4372-4776	135	1.6e-09
	rve	pfam00665	5448-5564	39	7e-05
	TLV_coat super family	cl27694	5519-5896	126	1.5e-18
Cap_ERV_19	RT_like super family	cl02808	909-1295	129	3.78e-13
	RT_like super family	cl02808	4249-4605	119	1.07e-16
	RT_RNaseH_2 super family	cl39038	4830-5018	63	0.000277
	RNase_H_like super family	cl14782	5370-5804	145	1.69e-23
	rve	pfam00665	6178-6462	95	5.56e-13
	MLVIN_C super family	cl40013	6816-6932	39	6.37e-06
	TLV_coat super family	cl27694	8299-8391	31	0.000424
Cap_ERV_20	Gag_p10 super family	cl03546	586-828	81	2.64e-06
	Gag_p24	pfam00607	1294-1674	127	6e-40
	Gag_p24_C super family	cl44748	1678-1896	73	2.49e-17
	zf-CCHC_5 super family	cl20708	2092-2187	32	9.33e-06
	trimeric_dUTPase super family	cl00493	2327-2665	113	1.65e-23
	pepsin_retropepsin_like super family	cl11403	2696-2992	99	8.58e-20
	RVT_1	pfam00078	3193-3702	170	6.57e-34
	RVT_thumb super family	cl06055	3721-3774	18	0.00227
	RVT_thumb super family	cl06055	3773-3853	27	3.35e-06
	RNase_H_like super family	cl14782	4356-4682	109	3.89e-06
	Integrase_Zn	pfam02022	4743-4844	34	1.22e-09
	rve	pfam00665	4899-5153	85	2.81e-15
	HERV-K_REC super family	cl24310	5564-5740	59	8.31e-06
	Ebola_HIV-1-like_HR1-HR2 super family	cl02885	6848-7354	169	1.18e-14
Cap_ERV_21	Gag_p10 super family	cl03546	1039-1278	80	6.81e-09
	Gag_p24	pfam00607	1759-2139	127	4.76e-41
	Gag_p24_C super family	cl44748	2149-2361	71	6.82e-19
	zf-CCHC	pfam00098	2443-2493	17	0.000383
	zf-CCHC_5 super family	cl20708	2542-2637	32	2.06e-06
	trimeric_dUTPase super family	cl00493	2787-3122	112	1.31e-22
	pepsin_retropepsin_like super family	cl11403	3156-3452	99	1.98e-18
	RVT_1	pfam00078	3653-4162	170	1.01e-37
	RVT_thumb	pfam06817	4181-4378	66	1.72e-33
	RNase_H_like super family	cl14782	4804-5139	112	1.5e-08
	Integrase_Zn	pfam02022	5200-5301	34	6.42e-11
	rve	pfam00665	5356-5637	94	2.34e-20
	Ebola_HIV-1-like_HR1-HR2 super family	cl02885	6122-6709	196	1.08e-11
Cap_ERV_22	Gag_p10 super family	cl03546	1812-1967	52	3.47e-06
	Gag_p24 super family	cl02908	2645-2980	112	2.39e-09
	Gag_p24_C super family	cl44748	2990-3166	59	2.62e-15
	trimeric_dUTPase super family	cl00493	3584-3877	98	0.000449
	pepsin_retropepsin_like super family	cl11403	3933-4076	48	6.11e-05
	RT_like super family	cl02808	4459-4926	156	1.19e-21
	RVT_thumb	pfam06817	4957-5133	59	1.29e-24
	rve	pfam00665	6139-6414	92	3.27e-13
Cap_ERV_23	Gag_p10 super family	cl03546	597-836	80	5.01e-20
	Gag_p24 super family	cl02908	1500-1634	45	1.14e-05
	Gag_p24_C super family	cl44748	1848-2009	54	1.43e-09
	trimeric_dUTPase super family	cl00493	2228-2497	90	1.1e-17
	pepsin_retropepsin_like super family	cl11403	2546-2644	33	1.08e-05
	pepsin_retropepsin_like super family	cl11403	2629-2838	70	1.95e-07
	RT_like super family	cl02808	3078-3365	96	2.71e-12
	rve	pfam00665	4514-4786	91	9.27e-13
	Ebola_HIV-1-like_HR1-HR2 super family	cl02885	7061-7324	88	0.00505
Cap_ERV_24	Gag_p10	pfam02337	560-814	85	9.25e-43
	Gag_p24	pfam00607	1352-1723	124	1.51e-46
	Gag_p24_C	pfam19317	1730-1945	72	4.15e-34
	zf-CCHC_5	pfam14787	2153-2257	35	1.1e-13
	dUTPase	pfam00692	2317-2685	123	4.96e-36
	RVP	pfam00077	2710-3012	101	4.2e-38
	G-patch	pfam01585	3016-3147	44	1.62e-07
	RVT_1	pfam00078	3342-3851	170	2.53e-38
	RVT_thumb	pfam06817	3873-4067	65	6.27e-31
	RNase_H	pfam00075	4493-4876	128	2.82e-25
	Borrelia_orfX	pfam04160	4899-5360	154	2.22e-61
	Integrase_Zn	pfam02022	4910-5017	36	2e-11
	rve	pfam00665	5063-5344	94	8.14e-24
	IN_DBD_C	pfam00552	5552-5689	46	5.99e-19
	GP41	pfam00517	6837-7418	194	1e-87
Cap_ERV_25	Gag_p10 super family	cl03546	541-789	83	5.83e-18
	Gag_p24	pfam00607	1147-1527	127	3.61e-22
	Gag_p24_C super family	cl44748	1528-1743	72	1.22e-15
	zf-CCHC_5 super family	cl20708	1927-2040	38	2.66e-06
	trimeric_dUTPase super family	cl00493	2133-2375	81	6.6e-09
	pepsin_retropepsin_like super family	cl11403	2495-2758	88	8.9e-12
	RVT_1	pfam00078	2984-3487	168	4.81e-38
	RVT_thumb super family	cl06055	3512-3640	43	6.16e-17
	RVT_thumb super family	cl06055	3598-3708	37	1.59e-06
	RNase_H_like super family	cl14782	4171-4509	113	0.000267
	rve	pfam00665	4691-4969	93	9.7e-21
	Integrase_Zn	pfam02022	4971-5069	33	3.56e-07
	HERV-K_REC super family	cl24310	5359-5571	71	0.00753
	Ebola_HIV-1-like_HR1-HR2 super family	cl02885	6663-6998	112	1.85e-09
Cap_ERV_26	Gag_p10 super family	cl03546	713-949	79	8.61e-06
	Gag_p24 super family	cl02908	1475-1573	33	0.00611
	Gag_p24	pfam00607	1578-1745	56	1.58e-11
	Gag_p24_C super family	cl44748	1830-2033	68	7.14e-06
	trimeric_dUTPase super family	cl00493	2492-2806	105	9.72e-09
	pepsin_retropepsin_like super family	cl11403	2834-3133	100	2.45e-18
	RT_like super family	cl02808	3401-3871	157	4.71e-25
	RVT_thumb	pfam06817	3928-4125	66	7.93e-21
	RNase_H_like super family	cl14782	4572-4910	113	0.000242
	Integrase_Zn	pfam02022	4971-5069	33	3.56e-07
	Ebola_HIV-1-like_HR1-HR2 super family	cl02885	5773-6171	133	5.09e-05
Cap_ERV_27	Gag_p10 super family	cl03546	2116-2364	83	1.13e-17
	Gag_p10 super family	cl03546	2190-2255	22	1.41e-05
	Gag_p24	pfam00607	2896-3279	128	4.39e-35
	Gag_p24_C super family	cl44748	3286-3495	70	3.98e-18
	trimeric_dUTPase super family	cl00493	3945-4301	119	4.8e-23
	pepsin_retropepsin_like super family	cl11403	4335-4556	74	3.34e-11
	G-patch	pfam01585	4657-4764	36	0.000149
	RT_like super family	cl02808	5149-5247	33	0.00568
	RVT_thumb	pfam06817	5480-5677	66	2.64e-23
	RNase_H_like super family	cl14782	6109-6489	127	2.59e-07
	Integrase_Zn	pfam02022	6532-6627	32	2.45e-06
	rve	pfam00665	6676-6855	60	5.03e-08
	IN_DBD_C super family	cl02895	7164-7295	44	2.88e-08
	RT_like super family	cl02808	7946-8434	163	6.58e-13
Cap_ERV_28	Gag_p24	pfam00607	363-683	107	1.27e-21
	trimeric_dUTPase super family	cl00493	1468-1584	39	9.81e-07
	pepsin_retropepsin_like super family	cl11403	1742-2041	100	7.83e-17
	RT_like super family	cl02808	2251-2460	70	0.00432
	RT_like super family	cl02808	2763-3023	87	3.17e-15
	RVT_thumb super family	cl06055	3061-3213	51	8.21e-15
	RNase_H_like super family	cl14782	3790-4011	74	0.000101

## Sheet: Table S8
Table S8. Genotypes identification of selected full-length ERV elements
Breeds/ RIPs	RIP_1						RIP_2						RIP_3						RIP_4
	B	R	C	A	O	S	B	R	C	A	O	S	B	R	C	A	O	S	B	R	C	A	O	S
Cap_ERV_20	+/-	+/-	+/-	+/-	+/-	+/-	+/-	+/+	+/-	+/-	+/-	+/-	+/+	+/+	no	+/+	+/+	+/+	+/-	+/-	+/-	+/-	+/+	+/+
Cap_ERV_21	+/+	+/+	+/+	+/+	+/+	+/+	+/-	+/-	+/-	+/-	+/-	+/-	+/+	+/+	+/+	+/+	+/+	+/+	+/-	+/-	+/-	+/-	+/-	+/-
Cap_ERV_24	+/-	+/-	+/+	+/-	+/-	+/-	+/-	+/-	+/-	+/-	+/-	+/-	no	no	no	+/+	no	no	+/-	+/-	+/-	+/-	+/-	+/+
Cap_ERV_25	-/-	-/-	no	-/-	-/-	-/-	+/-	+/+	+/+	+/+	+/+	+/+	-/-	-/-	-/-	-/-	-/-	+/+	+/-	+/-	+/-	+/-	+/-	+/+

## Sheet: Table S9
Table S9. Detailed information on gene features overlapped with ERVs.
Feature Name	Feature Total Length (bp)		Total Length of ERV intersection (bp)		Sequence coverage by ERVs (%)
	Ovis aries	Capra hircus	Ovis aries	Capra hircus	Ovis aries	Capra hircus
PC gene	5424842793	1009285182	185173601	172338789	3.41	17.08
lnc_RNA gene	64386371	29964483	12466572	5967823	19.36	19.92
mRNA	2039126758	1944461552	18871149	172117614	0.93	8.85
transcript	14771761295	42703452	17433424	5657243	0.12	13.25
pseudogene	651194884	20029496	4366062	5317564	0.67	26.55
exons	160637457	6741922	9004535	2206126	5.61	32.72
cDNA_match	894230	1833128513	475321	390450511	53.15	21.3
CDS	1759083	395774	511969	158512	29.1	40.05
tRNA	252527	147237	95155	51797	37.68	35.18
Note: PC: protein-coding genes, lncRNA: long noncoding genes, mRNA: Messenger RNA, CDS: coding sequence, tRNA: Transfer RNA and bp: base pair.
